# Supplementary material for: Correlation of protein binding pocket properties with hits’ chemistries used in generation of ultra-large virtual libraries
Source: J Comput Aided Mol Des. 2024 May 16;38(1):22. doi: 10.1007/s10822-024-00562-4 (PMC11098933; doi:10.1007/s10822-024-00562-4)
Supplement: Supplementary file 1 — Supplementary file1 (XLSX 51 KB) [file 10822_2024_562_MOESM1_ESM.xlsx]

## Sheet: 1031
	Correlation	t	p
Volume	0.13	0.85	0.4
Radius	0.121	0.75	0.45
Area	0.09	0.59	0.56
DLID	0.16	1	0.32
Buriedness	0.14	0.87	0.39
Nonsphericity	0.01	0.07	0.94
Aromaticity	-0.16	0.98	0.33
HB donor	0.134	0.83	0.4
HB acceptors	0.19	1.2	0.23
hydrophobicity	-0.05	0.35	0.73

## Sheet: 1171
	Correlation	t	p
Volume	0.36	2.4	0.02
Radius	0.36	2.4	0.023
Area	0.33	2.2	0.035
DLID	0.39	2.2	0.036
Buriedness	0.21	1.31	0.2
Nonsphericity	0.2	1.23	0.22
Aromaticity	0.16	1.3	0.21
HB donor	0.03	0.18	0.86
HB acceptors	0.014	0.09	0.92
hydrophobicity	0.03	0.19	0.85

## Sheet: 2201
	Correlation	t	p
Volume	0.36	2.4	0.02
Radius	0.34	2.2	0.03
Area	0.31	2	0.048
DLID	0.32	2.1	0.041
Buriedness	0.22	1.4	0.16
Nonsphericity	0.17	1.1	0.29
Aromaticity	-0.27	1.8	0.086
HB donor	0.14	0.86	0.39
HB acceptors	0.25	1.6	0.11
hydrophobicity	-0.025	0.15	0.88

## Sheet: 2230
	Correlation	t	p
Volume	0.163	1	0.316
Radius	0.18	1.13	0.27
Area	0.172	1.1	0.28
DLID	0.2	1.28	0.21
Buriedness	0.156	0.98	0.33
Nonsphericity	0.05	0.31	0.78
Aromaticity	-0.23	1.47	0.148
HB donor	0.131	0.82	0.42
HB acceptors	-0.08	0.49	0.63
hydrophobicity	0.078	0.48	0.63

## Sheet: 2267
	Correlation	t	p
Volume	0.247	1.53	0.13
Radius	0.25	1.57	0.12
Area	0.18	1.16	0.25
DLID	0.186	1.16	0.25
Buriedness	0.32	2.06	0.046
Nonsphericity	0.05	0.321	0.75
Aromaticity	0.15	0.96	0.343
HB donor	0.31	2.03	0.049
HB acceptors	0.265	1.53	0.136
hydrophobicity	-0.15	0.92	0.36

## Sheet: 2875
	Correlation	t	p
Volume	0.1	0.6	0.55
Radius	0.04	0.25	0.8
Area	0.07	0.43	0.67
DLID	0.196	1.11	0.27
Buriedness	0.22	1.41	0.165
Nonsphericity	0.01	0.06	0.95
Aromaticity	-0.28	1.8	0.077
HB donor	0.33	2.2	0.035
HB acceptors	0.32	2.1	0.047
hydrophobicity	-0.04	0.23	0.82

## Sheet: 6003
	Correlation	t	p
Volume	0.48	2.3	0.002
Radius	0.41	2.8	0.008
Area	0.43	2.9	0.006
DLID	0.35	2.3	0.025
Buriedness	0.13	0.8	0.43
Nonsphericity	0.26	1.6	0.11
Aromaticity	-0.11	0.7	0.49
HB donor	0.22	1.4	0.18
HB acceptors	0.06	0.32	0.75
hydrophobicity	-0.05	0.29	0.77

## Sheet: 6004
	Correlation	t	p
Volume	0.48	2.3	0.002
Radius	0.39	2.6	0.012
Area	0.43	2.9	0.0054
DLID	0.38	2.5	0.015
Buriedness	0.2	1.23	0.23
Nonsphericity	0.26	1.6	0.11
Aromaticity	-0.22	1.3	0.18
HB donor	0.23	1.46	0.15
HB acceptors	0.03	0.18	0.85
hydrophobicity	-0.018	0.1	0.91

## Sheet: 6005
	Correlation	t	p
Volume	0.39	2.6	0.014
Radius	0.36	2.35	0.023
Area	0.35	2.3	0.029
DLID	0.36	2.37	0.023
Buriedness	0.2	1.27	0.21
Nonsphericity	0.2	1.24	0.22
Aromaticity	-0.2	1.27	0.21
HB donor	0.24	1.51	0.14
HB acceptors	0.06	0.36	0.72
hydrophobicity	0.062	0.38	0.7

## Sheet: 6006
	Correlation	t	p
Volume	0.35	2.31	0.026
Radius	0.247	1.57	0.123
Area	0.33	2.1	0.04
DLID	0.27	1.7	0.09
Buriedness	0.17	1.1	0.3
Nonsphericity	0.2	1.24	0.22
Aromaticity	-0.31	2	0.05
HB donor	0.29	1.9	0.069
HB acceptors	0.146	0.91	0.37
hydrophobicity	-0.1	0.46	0.64

[truncated: 27 more sheets: 6008, 6009, 6014, 6016, 6022, 6026, 6027, 6028, 6029, 6031, 6034, 6035, 6036, 6038, 6039, 6041, 6043, 7005, 7009, 7013 …]
